# Supplementary material for: Activation of a GPCR, ORL1 Receptor: A Novel Therapy to Prevent Heart Failure Progression
Source: J Cardiovasc Dev Dis. 2024 Nov 5;11(11):355. doi: 10.3390/jcdd11110355 (PMC11595155; doi:10.3390/jcdd11110355)
Supplement: Supplementary file 1 [file jcdd-11-00355-s001.zip]

Archive with 1 entries (1 files):
- jcdd-3222224-supplementary.xlsx
