# Supplementary material for: Activation of a GPCR, ORL1 Receptor: A Novel Therapy to Prevent Heart Failure Progression
Source: J Cardiovasc Dev Dis. 2024 Nov 5;11(11):355. doi: 10.3390/jcdd11110355 (PMC11595155; doi:10.3390/jcdd11110355)
Supplement: Supplementary file 1 [file jcdd-11-00355-s001.zip › jcdd-3222224-supplementary.xlsx]

## Sheet: Sheet1
Pre-op	Animal	LVPW;s (mm)	LVPW;d (mm)	LVID;s (mm)	LVID;d (mm)	IVS;s (mm)	IVS;d (mm)	LV Vol;s	LV Vol;d	LV Mass (Corrected)	LV Mass	FS	EF		Post-op	Animal	LVPW;s (mm)	LVPW;d (mm)	LVID;s (mm)	LVID;d (mm)	IVS;s (mm)	IVS;d (mm)	LV Vol;s	LV Vol;d	LV Mass (Corrected)	LV Mass	FS	EF		Pre-treatment	Animal	LVPW;s (mm)	LVPW;d (mm)	LVID;s (mm)	LVID;d (mm)	IVS;s (mm)	IVS;d (mm)	LV Vol;s	LV Vol;d	LV Mass (Corrected)	LV Mass	FS	EF		1 month after treatment	Animal	LVPW;s (mm)	LVPW;d (mm)	LVID;s (mm)
	m1	2.90519	1.54382	3.88762	7.55069	2.28766	1.26313	65.413	302.834	573.412	716.765	48.513	78.3997			m1	2.94456	1.81113	6.01369	8.45057	1.47878	1.30522	180.94	389.317	795.316	994.146	28.8369	53.5238			m1	2.75625	1.75151	6.6666	9.08341	0.964009	0.692457	228.753	456.85	659.013	823.767	26.6069	49.9283			m1	2.14526	1.3306	7.15539
	m3	2.7291	1.26272	5.30884	8.7847	2.51185	1.42565	135.865	424.282	701.12	876.4	39.5672	67.9777			m3	2.25388	1.54784	7.26401	9.38211	1.53427	1.18125	277.632	490.656	800.816	1001.02	22.576	43.4161			m3	2.22672	1.61573	7.84785	9.72155	1.54784	1.12694	330.154	530.575	857.254	1071.57	19.2737	37.7743			m3	2.79698	1.30345	6.95172
	m4	2.62047	1.09978	4.71142	8.14655	2.75625	1.46638	102.943	358.847	580.21	725.263	42.1667	71.3128			m4	2.10453	1.37134	6.50366	8.58103	1.80582	1.31703	216.274	402.785	673.371	841.714	24.2089	46.3055			m4	2.15884	1.68362	6.21853	8.22802	1.65647	1.34418	195.312	366.886	732.045	915.057	24.4224	46.765			m4	1.96875	1.34418	7.30474
	m6	2.56616	1.64289	4.46703	8.01078	2.98707	1.24914	90.8625	345.652	658.72	823.4	44.2373	73.7127			m6	2.37608	1.49353	6.68017	9.25991	1.92802	1.34418	229.809	476.676	822.62	1028.27	27.8592	51.7893			m6	3.13642	2.21315	6.95172	9.42285	1.43922	1.12694	251.469	495.361	1046.54	1308.17	26.2248	49.2353			m6	2.07737	1.18125	8.06509
	m7	2.97349	1.43922	3.88319	6.99246	2.91918	1.88728	65.2355	254.805	637.597	796.996	44.466	74.3979			m7	1.92802	1.04547	6.93815	8.82543	0.964009	0.814655	250.362	428.65	448.74	560.925	21.3846	41.593			m7	2.00948	1.23556	8.1194	9.91164	0.909698	0.855388	356.187	553.629	636.343	795.428	18.0822	35.6631			m7	2.57635	1.53766	6.39504
	m8	2.4847	1.2084	4.04612	6.95172	2.75625	1.67004	71.931	251.469	517.2	646.5	41.7969	71.3956			m8	2.0956	0.979914	9.34022	11.4319	0.993879	0.646293	485.839	756.092	617.126	771.408	18.2972	35.7434			m8	2.70194	1.4528	7.54914	9.47715	0.84181	0.7875	302.695	501.672	638.192	797.74	20.3438	39.6628			m8	2.82414	1.12694	7.16897
	f1	2.57974	1.43922	3.78815	6.78879	2.75625	1.65647	61.4919	238.351	549.972	687.466	44.2	74.2011			f1	1.98233	1.08621	7.10108	9.01552	0.991164	0.624569	263.814	449.339	422.311	527.889	21.2349	41.2884			f1	2.00948	1.22198	6.97888	8.92047	1.00474	0.801078	253.69	438.932	506.083	632.603	21.7656	42.2028			f1	2.02306	1.01832	6.85668
	f2	2.34892	1.14052	3.86961	7.18254	2.71552	1.47996	64.6933	270.677	481.45	601.813	46.1248	76.0995			f2	1.58302	1.06461	6.47095	7.97251	0.676411	0.639998	213.812	341.979	336.529	420.661	18.8342	37.478			f2	1.86013	1.19483	6.57155	8.43168	0.868966	0.665302	221.429	387.387	413.355	516.694	22.0612	42.8403			f2	1.76509	0.73319	7.64418
	f5	2.34892	1.38491	3.97823	7.3319	2.71552	1.43922	69.0984	283.498	550.429	688.037	45.7407	75.6265			f5	1.79224	1.1541	6.70733	8.6625	1.01832	0.773922	231.929	411.315	453.041	566.301	22.5705	43.6127			f5	1.68362	1.00474	5.85194	7.82069	1.01832	0.882543	169.997	327.607	367.781	459.726	25.1736	48.1094			f5	2.19957	1.26272	6.38147
	f7	2.68836	1.53427	3.63879	6.73448	2.55259	1.50711	55.8496	234.06	529.721	662.151	45.9677	76.1388			f7	2.38888	1.32789	7.03707	8.8041	1.12849	0.93375	258.486	426.359	566.582	708.227	20.0705	39.3737			f7	2.07737	1.38491	6.34073	7.82069	1.27629	1.1541	204.159	327.607	533.66	667.075	18.9236	37.6817			f7	2.28103	1.29327	5.8757
	f8	2.09095	1.07263	4.4806	7.54914	2.17241	1.28987	91.5126	302.695	457.847	572.309	40.6475	69.7673			f8	1.71078	1.1541	6.21853	7.90215	0.678879	0.597414	195.312	335.279	342.194	427.743	21.3058	41.7465			f8	1.49353	1.01832	6.55797	8.32306	0.706034	0.515948	220.393	376.382	321.156	401.446	21.2072	41.4443			f8	2.09095	1.09978	5.36315
	f9	2.38965	1.18125	3.95108	6.8431	2.30819	1.24914	67.9825	242.683	401.866	502.333	42.2619	71.9871			f9	1.46638	0.991164	5.79763	7.37263	0.950431	0.773922	166.403	287.048	305.147	381.434	21.3628	42.0295			f9	1.47996	1.07263	6.3	8.10582	0.773922	0.760345	201.187	354.861	378.375	472.969	22.2781	43.3054			f9	2.2403	1.26272	5.52608
[truncated: 37 more columns]
